# Supplementary material for: FLS2 is a CDK-like kinase that directly binds IFT70 and is required for proper ciliary disassembly in Chlamydomonas
Source: PLoS Genet. 2020 Mar 5;16(3):e1008561. doi: 10.1371/journal.pgen.1008561 (PMC7077844; doi:10.1371/journal.pgen.1008561)
Supplement: S1 Table — (XLSX) [file pgen.1008561.s001.xlsx]

## Sheet: Fig1
Fig.1A (Average/SD)					Fig.1B (Average/SD)
	average	SD			Time (min)	21gr		fls2		rescue
WT-0h	12.59	1.02				Average	SD	Average	SD	Average	SD
WT-3h	0.35	0.56			0	12.4294	1.49977	12.7804	1.32986	12.9014	1.20568
fls2-0h	13.07	0.98			30	9.2201	1.70023	10.1618	1.23683	9.92062	0.7852
fls2-3h	3.51	0.79			60	7.10602	1.02017	8.55201	1.10505	7.66215	1.10427
					90	4.09021	1.25498	7.09509	0.87055	4.50755	0.730315
					120	2.31499	0.850265	5.51725	0.991868	3.02871	0.851324
					150	0.996512	0.849978	4.66376	0.81241	1.52598	1.31125
					180	0.310135	0.60019	3.62182	1.13489	0.455428	0.566593
					210			2.00427	1.30195
					240			0.71047	1.18063
					270			0	0

## Sheet: Fig2
Fig.2A (Average/SD)						Fig.2B (Average/SD)								Fig.2C
Time (h)	WT		fls2			Time (min)	WT		fls2		rescue			Time (h)	WT	fls2	rescue
	Average	SD	Average	SD			Average	SD	Average	SD	Average	SD		0	0	0	0.78
0	12.5113	0.800782	12.4834	0.760859		0	13.4253	1.00466	13.3311	0.956209	12.4745	1.47676		0.5	0	0	0.75
0.5	11.5555	0.956209	12.2799	0.711246		10	8.83108	1.77716	11.4838	1.1818	9.64116	1.30621		1	2.7	0	10.5
1	11.1388	0.722874	11.8656	0.868999		20	6.08881	1.84033	10.8354	1.54421	6.81129	1.17133		1.5	12.5	0	23.9
1.5	10.9551	0.820162	11.2226	0.756208		30	3.926	2.01049	9.17217	1.55002	4.1043	1.30737		2	44.33	3	45.5
2	10.4857	0.669773	10.9075	0.836053		40	1.42249	1.83452	8.31983	1.59614	1.90079	0.810472		2.5	57.95	4.98	57.4
2.5	9.56752	0.723649	10.104	1.14691		50	0.427523	1.40505	6.95936	2.09344	0.441476	0.805433		3	78.98	19.13	77.8
3	7.252	1.09807	8.26286	1.34769		60			5.714	2.11282				3.5	81.55	35	75.2
3.5	3.49576	1.41164	7.00703	1.23063		70			4.17213	2.01786				4	62.81	36.56	58.5
4	1.30582	1.74149	5.79036	1.37675		80			2.48762	1.2349				4.5	1	53.71	3
4.5	0	0	4.94926	1.35156		90			1.7004	1.82173				5	0	72.73	0.9
5			4.07716	1.22327		100			0.948457	1.43994				5.5	0	77.78	0
5.5			3.13452	2.01281										6	0	78.26	0
6			1.96009	1.99071										6.5	0	64.71	0
6.5			1.02792	2.0256										7	0	57.14	0
7			0.974516	2.12493										7.5	0	6	0
														8	0	0	0
														8.5	0	0	0

## Sheet: Fig3
Fig.3D (Average/SD)
Time (min)	WT		fls2		k33R
	Average	SD	Average	SD	Average	SD
0	12.4954	1.45879	12.8401	1.30997	12.8003	0.859984
30	9.25126	1.5558	10.1021	1.24402	10.7987	0.718752
60	6.51561	1.03358	8.89978	1.09983	9.21998	0.940029
90	4.95748	1.20584	7.35906	0.900122	7.58021	0.850216
120	3.00018	0.915001	5.47003	1.01125	6.29132	0.825577
150	1.03522	0.814593	4.30408	0.820106	4.82601	0.850691
180	0.274738	0.612408	3.15099	1.15002	3.80027	0.851067
210			1.90394	1.31204	2.31054	0.609725
240			0.60992	1.20012	0.660423	0.405751
270			0	0	0.0499871	0.291527
					0	0

## Sheet: Fig4
time	Fig.4I (Average/SD)
0	Time (min)	WT		fls1		fls2		fls1/fls2
30		Average	SD	Average	SD	Average	SD	Average	SD
60	0	12.5334	1.51745	12.8082	0.810084	12.514	1.34024	12.2206	1.03489
90	30	9.021	1.64653	10.6652	0.790704	10.0299	1.27675	10.4222	1.00427
120	60	7.11548	1.01474	8.3361	0.832565	8.60093	1.14227	9.3299	0.703106
150	90	4.29151	0.955824	6.44307	0.856984	6.9959	0.906323	8.19307	0.787991
180	120	2.43529	0.87365	5.67485	0.93838	6.12974	1.05024	7.23183	0.633726
210	150	1.09497	0.857759	3.91476	0.693804	4.57585	0.840136	6.03492	0.636052
240	180	0.354654	0.562408	3.10778	0.868612	3.4008	1.10977	5.42755	0.640315
270	210			2.01668	1.09071	2.04197	1.28897	4.64344	0.727913
300	240			1.05505	1.08063	0.599311	1.19225	3.52871	0.821324
330	270			0.444965	0.739153	0	0	2.37598	1.31125
360	300							1.38915	0.914736
	330							1.00893	0.924482
	360							0.155428	0.456593

## Sheet: Fig7
Fig.7F (Average/SD)
Time (min)	WT		fls2		∆CT
	Average	SD	Average	SD	Average	SD
0	12.51	1.31699	13.014	1.23008	12.773	0.968119
30	10.221	1.25001	10.9125	1.1298	10.6027	0.824778
60	7.00494	0.915022	9.55047	1.00988	9.02786	0.839507
90	4.2016	0.860015	8.24804	0.940678	7.50871	0.742991
120	2.42499	0.974001	6.53436	0.892235	5.98466	0.933853
150	1.30105	0.759733	5.1789	0.905026	4.86454	0.744864
180	0.560114	0.660298	3.5908	1.23966	3.09772	0.892459
210			2.00377	1.11143	1.37988	0.713668
240			0.80994	1.37876	0.658285	0.457132
270			0	0	0.052076	0.302066
